# Supplementary material for: Broadband Graphene-PbS Heterostructure Photodetector with High Responsivity
Source: Nanomaterials (Basel). 2025 Jan 28;15(3):207. doi: 10.3390/nano15030207 (PMC11819821; doi:10.3390/nano15030207)
Supplement: Supplementary file 1 [file nanomaterials-15-00207-s001.zip]

Archive with 1 entries (1 files):
- nanomaterials-3440089-supplementary.pdf
